# Supplementary material for: Effects of Temperature-Moisture Interactions on Storage Survival and Virulence in Two Entomopathogenic Nematode Species
Source: Insects. 2026 Jul 13;17(7):723. doi: 10.3390/insects17070723 (PMC13409990; doi:10.3390/insects17070723)
Supplement: Supplementary file 1 [file insects-17-00723-s001.zip]

Archive with 1 entries (1 files):
- insects-4343863-supplementary.pdf
